# Supplementary material for: High-Resolution X-ray Phase-Contrast Imaging and Sensory and Rheometer Tests in Cooked Edamame
Source: Foods. 2022 Mar 1;11(5):730. doi: 10.3390/foods11050730 (PMC8909405; doi:10.3390/foods11050730)
Supplement: Supplementary file 1 [file foods-11-00730-s001.zip]

Archive with 1 entries (1 files):
- foods-1590400-supplementary.pdf
